# Supplementary material for: Identification of the Telomere elongation Mutation in Drosophila
Source: Cells. 2022 Nov 3;11(21):3484. doi: 10.3390/cells11213484 (PMC9659042; doi:10.3390/cells11213484)
Supplement: Supplementary file 1 [file cells-11-03484-s001.zip]

Archive with 1 entries (1 files):
- cells-1930486-supplementary.pdf
